# Supplementary material for: Effect of Substituent Groups on the Strength of Intramolecular Hydrogen Bonds in 2,4-Dihydroxybenzophenone UV Absorbers
Source: Molecules. 2023 Jun 27;28(13):5017. doi: 10.3390/molecules28135017 (PMC10343706; doi:10.3390/molecules28135017)
Supplement: Supplementary file 1 [file molecules-28-05017-s001.zip]

Archive with 1 entries (1 files):
- molecules-2429582-supplementary.pdf
